# Supplementary material for: Community Fire Risk Reduction: Longitudinal Assessment for HomeSafe Fire Prevention Program in Canada
Source: Int J Environ Res Public Health. 2023 Jul 15;20(14):6369. doi: 10.3390/ijerph20146369 (PMC10379429; doi:10.3390/ijerph20146369)
Supplement: Supplementary file 1 [file ijerph-20-06369-s001.zip]

Archive with 1 entries (1 files):
- ijerph-2391681-supplementary.pdf
